# Supplementary material for: Pathogen prevalence and abundance in honey bee colonies involved in almond pollination
Source: Apidologie. 2015 Oct 21;47(2):251–66. doi: 10.1007/s13592-015-0395-5 (PMC4766222; doi:10.1007/s13592-015-0395-5)
Supplement: Supplementary file 5 — (XLSX 65 kb) [file 13592_2015_395_MOESM5_ESM.xlsx]

## Sheet: Complete Results
	Apidologie :	Pathogen prevalence and abundance in honey bee colonies involved in almond pollination / Corr. Author: Michelle L. Flenniken, Department of Plant Sciences and Plant Pathology, Montana State University, Bozeman, MT 59717 USA
Supplemental Table S2. Complete results of 2013-2014 honey bee colony monitoring project that involved three commercial beekeeping operations and 57 honey bee colonies from which samples were obtained.
Pathogen diagnostics was performed by PCR (1=positive detection, 0= not detected, NA - not asesses or no sample) and quantitative PCR (qPCR).
Quantitative PCR results (qPCR) were calculated as the number of copies per 2000 ng RNA and relative abundance was calculated based on standard curves for each pathogen.
													Black queen cell virus		Chronic bee paralysis virus		Deformed wing virus		Sacbrood virus		Paenibacillus larvae		Crithidia mellificae/ Lotmaria passim trypanosomatid		Nosema ceranae, microsporidia		Lake Sinai virus 1		Lake Sinai virus 2		Lake Sinai virus 3		Lake Sinai virus 4		Lake Sinai virus 5		Israeli acute paralysis virus		Kashmir bee virus		Melissococcus plutonius		Acute bee paralysis virus
													BQCV	BQCVq	CBPV	CBPVq	DWV	DWVq	SBV	SBVq	P. larvae	AFBq	C.m. / L.p.	Cmq	Nos.	Nosq	LSV1	LSV1q	LSV2	LSV2q	LSV3	LSV3q	LSV4	LSV4q	LSV5	LSV5q	IAPV	IAPVq	KBV	KBVq	Mel	Melq	ABPV	ABPVq
	Unique Colony Identifier (ID)	Beekeeper	Colony	Strength3to1	Strength: Strong, Average,Weak	Frame Count	Frame Count - corrected	Location - State	Before, During, or After Almond pollination	Month	Day	Year	Pathogen 1 Present	Pathogen 1 Abundance	Pathogen 2 Present	Pathogen 2 Abundance	Pathogen 3 Present	Pathogen 3 Abundance	Pathogen 4 Present	Pathogen 4 Abundance	Pathogen 5 Present	Pathogen 5 Abundance	Pathogen 6Present	Pathogen 6 Abundance	Pathogen 7 Present	Pathogen 7 Abundance	Pathogen 8 Present	Pathogen 8 Abundance	Pathogen 9 Present	Pathogen 9 Abundance	Pathogen 10 Present	Pathogen 10 Abundance	Pathogen 11 Present	Pathogen 11 Abundance	Pathogen 12 Present	Pathogen 12 Abundance	Pathogen 13 Present	Pathogen 13 Abundance	Pathogen 14 Present	Pathogen 14 Abundance	Pathogen 15 Present	Pathogen 15 Abundance	Pathogen 16 Present	Pathogen 16 Abundance	Total Sample Number	Weak	Average	Strong	Dead
	C1	Operation 3	1	3	S	10	10	Montana	before	10	29	2013	3		0		0		2		0		1		0		2		0		0		0		0		0		0		0		0		1			1
	C2	Operation 3	2	3	S	10	10	Montana	before	10	29	2013	3		0		0		3		0		1		0		1		0		0		0		0		0		0		0		0		1			1
	C3	Operation 3	3	3	S	10	10	Montana	before	10	29	2013	3		0		0		3		0		1		0		2		0		0		0		0		0		0		0		0		1			1
	C4	Operation 3	4	3	S	10	10	Montana	before	10	29	2013	3	9211	0		0		3	2493.9	0		3		0		1	20834.4	0		0		0		0		0		0		0		0		1			1
	C5	Operation 3	5	3	S	10	10	Montana	before	10	29	2013	3	7910	0		0		3	1015.2	0		1		0		1	506.857	0		0		0		0		0		0		0		0		1			1
	C6	Operation 3	6	2	A	7	7	Montana	before	10	29	2013	3		0		0		3		0		3		2		1		0		0		0		0		0		0		0		0		1		1
	C7	Operation 3	7	2	A	7	7	Montana	before	10	29	2013	3		0		1		2		0		1		0		1		0		0		0		0		0		0		0		0		1		1
	C8	Operation 3	8	2	A	7	7	Montana	before	10	29	2013	3		0		3		2		0		1		0		1		0		0		0		0		0		0		0		0		1		1
	C9	Operation 3	9	2	A	7	7	Montana	before	10	29	2013	3		0		2		3		0		1		0		2		0		0		0		0		0		0		0		0		1		1
	C10	Operation 3	10	2	A	7	7	Montana	before	10	29	2013	3		0		1		3		0		1		0		2		0		0		0		0		0		0		0		0		1		1
	C11	Operation 3	11	1	W	4	4	Montana	before	10	29	2013	3	12617	0		0		0		0		1		0		1	648.435	3	183366	0		0		0		0		0		0		0		1	1
	C12	Operation 3	12	1	W	4	4	Montana	before	10	29	2013	3	10182	0		3		0		0		1		0		2	1102.67	3	75232.9	0		0		0		0		0		0		0		1	1
	C13	Operation 3	13	1	W	4	4	Montana	before	10	29	2013	3	253214	0		1		0		0		3		0		2	1357.42	0		0		0		0		0		0		0		0		1	1
	C14	Operation 3	14	1	W	4	4	Montana	before	10	29	2013	3	222377	0		1		0		0		0		0		0		2	24858.5	0		0		0		0		0		0		0		1	1
	C15	Operation 3	15	1	W	4	4	Montana	before	10	29	2013	3	25950.1	0		2		3		0		0		0		0		0		0		0		0		0		0		0		0		1	1
	C1	Operation 3	1	3	S	9	9	California	during	2	5	2014	0		0		0		0		0		0		0		0		2		0		0		0		0		0		0		0		1			1
	C2	Operation 3	2	3	S	12	12	California	during	2	5	2014	0		0		0		0		0		0		0		0		2		0		0		0		0		0		0		0		1			1
	C3	Operation 3	3	3	S	9	9	California	during	2	5	2014	0		0		0		0		0		0		0		0		2		0		0		0		0		0		0		0		1			1
	C4	Operation 3	4	3	S	9	9	California	during	2	5	2014	0		0		0		0		0		0		0		0		2	25016.7	0		0		0		0		0		0		0		1			1
	C5	Operation 3	5	1	W	5	5	California	during	2	5	2014	0		0		0		1	0	0		0		0		1	1230.62	3	1.03438e+08	0		0		0		0		0		0		0		1	1
	C6	Operation 3	6	1	W	5	5	California	during	2	5	2014	0		0		0		1		0		0		0		1		3		0		0		0		0		0		0		0		1	1
	C7	Operation 3	7	1	W	3	3	California	during	2	5	2014	0		0		0		1		0		0		0		2		3		2		0		0		0		0		0		0		1	1
	C8	Operation 3	8	2	A	6	6	California	during	2	5	2014	0		0		0		0		0		0		0		0		3		0		0		0		0		0		0		0		1		1
	C9	Operation 3	9	1	W	5	5	California	during	2	5	2014	0		0		0		1		0		0		0		2		3		0		0		0		0		0		0		0		1	1
	C10	Operation 3	10	1	W	4	4	California	during	2	5	2014	0		0		0		3		0		0		0		0		2		0		0		0		0		0		0		0		1	1
	C11	Operation 3	11	2	A	8	8	California	during	2	5	2014	0		0		0		0		0		0		0		0		3	7.96012e+06	0		0		0		0		0		0		0		1		1
	C12	Operation 3	12	1	W	4	4	California	during	2	5	2014	0		0		0		1	0	0		0		0		2	1336.24	3	1.77164e+07	0		0		0		0		0		0		0		1	1
	C13	Operation 3	13	0	D	0	0	California	during	2	5	2014	NA		NA		NA		NA		NA		NA		NA		NA		NA		NA		NA		NA		NA		NA		NA		NA						1
	C14	Operation 3	14	0	D	0	0	California	during	2	5	2014	NA		NA		NA		NA		NA		NA		NA		NA		NA		NA		NA		NA		NA		NA		NA		NA						1
	C15	Operation 3	15	0	D	0	0	California	during	2	5	2014	NA		NA		NA		NA		NA		NA		NA		NA		NA		NA		NA		NA		NA		NA		NA		NA						1
	C1	Operation 3	1	3	S	16	16	California	after	3	10	2014	2		0		0		0		0		2		1		0		0		0		0		0		0		0		0		0		1			1
	C2	Operation 3	2	3	S	13	13	California	after	3	10	2014	2		0		0		1		0		3		1		3		0		3		0		0		0		0		0		0		1			1
	C3	Operation 3	3	3	S	15	15	California	after	3	10	2014	2		0		0		1		0		2		3		3		2		3		0		0		0		0		0		0		1			1
	C4	Operation 3	4	3	S	16	16	California	after	3	10	2014	3	4457072	0		0		3	2189.56	0		3		1		0		2	25930.3	1		0		0		0		0		0		0		1			1
	C5	Operation 3	5	3	S	11	11	California	after	3	10	2014	3	118909951964	0		0		1	804.59	0		3		0		2	512.258	2	13632.1	0		0		0		0		0		0		0		1			1
	C6	Operation 3	6	3	S	9	9	California	after	3	10	2014	2		0		0		1		0		2		2		0		2		1		0		0		0		0		0		0		1			1
	C7	Operation 3	7	2	A	6	6	California	after	3	10	2014	2		0		0		3		0		3		3		0		0		3		3		0		0		0		0		0		1		1
	C8	Operation 3	8	3	S	9	9	California	after	3	10	2014	3		0		0		1		0		3		3		3		3		3		0		0		0		0		0		0		1			1
	C9	Operation 3	9	3	S	13	13	California	after	3	10	2014	3		0		0		3		0		1		1		1		0		0		0		0		0		0		0		0		1			1
	C10	Operation 3	10	1	W	2	2	California	after	3	10	2014	3		0		0		3		0		2		2		0		3		1		0		0		0		0		0		0		1	1
	C11	Operation 3	11	3	S	11	11	California	after	3	10	2014	2	2136495	0		0		1	0	0		2		0		1	2231.36	2	21304.7	0		0		0		0		0		0		0		1			1
	C12	Operation 3	12	1	W	4	4	California	after	3	10	2014	2	449682	0		0		3	156.34	0		2		3		0		2	20397.8	1		0		0		0		0		0		0		1	1
	C16	Operation 3	16	3	S	11	11	California	after	3	10	2014	2		0		0		3		0		2		3		1		0		0		0		0		0		0		0		0		1			1
	C17	Operation 3	17	3	S	16	16	California	after	3	10	2014	2		0		0		0		0		3		3		3		0		3		0		0		0		0		0		0		1			1
	C18	Operation 3	18	3	S	16	16	California	after	3	10	2014	3		0		0		0		0		3		1		2		2		1		0		0		0		0		0		0		1			1
	B1	Operation 2	1	1	W	5	5	Montana	before	11	10	2013	3	12966.3	0		0		1	2183.41	0		0		0		0		1	11186.8	0		0		0		0		0		0		0		1	1
	B3	Operation 2	3	2	A	6	6	Montana	before	11	10	2013	3		0		0		1		0		0		0		0		1		0		0		0		0		0		0		0		1		1
	B4	Operation 2	4	2	A	8	8	Montana	before	11	10	2013	3		0		1		1		0		0		3		0		1		0		0		0		0		0		0		0		1		1
	B5	Operation 2	5	2	A	8	8	Montana	before	11	10	2013	3	7427.59	0		0		1	722.144	0		0		0		0		2	33052	0		0		0		0		0		0		0		1		1
	B6	Operation 2	6	1	W	4	4	Montana	before	11	10	2013	3	20321.6	0		0		1	925.55	0		0		0		0		3	1.13396e+09	0		0		0		0		0		0		0		1	1
	B7	Operation 2	7	2	A	8	8	Montana	before	11	10	2013	3		0		0		1		0		0		0		0		2		0		0		0		0		0		0		0		1		1
	B8	Operation 2	8	2	A	7	7	Montana	before	11	10	2013	2		0		0		3		0		0		0		0		3		0		0		0		0		0		0		0		1		1
	B9	Operation 2	9	3	S	9	9	Montana	before	11	10	2013	3		0		0		1		0		0		0		0		2		0		0		0		0		0		0		0		1			1
	B10	Operation 2	10	3	S	9	9	Montana	before	11	10	2013	3		0		0		1		0		0		0		0		1		0		0		0		0		0		0		0		1			1
	B11	Operation 2	11	2	A	7	7	Montana	before	11	10	2013	3		0		0		3		0		0		3		0		1		0		0		0		0		0		0		0		1		1
	B12	Operation 2	12	2	A	8	8	Montana	before	11	10	2013	3		0		0		1		0		0		0		0		3		0		0		0		0		0		0		0		1		1
	B13	Operation 2	13	2	A	6	6	Montana	before	11	10	2013	3		0		0		1		0		0		0		0		3		0		0		0		0		0		0		0		1		1
	B14	Operation 2	14	2	A	7	7	Montana	before	11	10	2013	2		0		0		1		0		0		0		0		3		0		0		0		0		0		0		0		1		1
	B15	Operation 2	15	1	W	5	5	Montana	before	11	10	2013	3	13140.5	0		0		1	933.352	0		0		0		0		2	47708.4	0		0		0		0		0		0		0		1	1
	B16	Operation 2	16	1	W	5	5	Montana	before	11	10	2013	3	22248.3	0		0		1	967.121	0		0		0		0		1	14218.8	0		0		0		0		0		0		0		1	1
	B17	Operation 2	17	2	A	6	6	Montana	before	11	10	2013	2		0		0		1		0		0		0		0		3		0		0		0		0		0		0		0		1		1
	B18	Operation 2	18	1	W	5	5	Montana	before	11	10	2013	3	3220.08	0		0		1	886.128	0		0		1		0		3	3.93708e+06	0		0		0		0		0		0		0		1	1
	B19	Operation 2	19	2	A	6	6	Montana	before	11	10	2013	3		0		0		1		0		0		1		2		1		3		0		0		0		0		0		0		1		1
	B20	Operation 2	20	2	A	6	6	Montana	before	11	10	2013	3		0		0		1		0		0		1		0		3		0		0		0		0		0		0		0		1		1
	B21	Operation 2	21	2	A	6	6	Montana	before	11	10	2013	3		0		0		1		0		0		1		0		1		0		0		0		0		0		0		0		1		1
	B1	Operation 2	1	2	A	6	6	California	during	2	28	2014	0	518.303	0		0		0		0		0		3		0		1	6644.46	0		0		0		0		0		0		0		1		1
	B3	Operation 2	3	2	A	8	8	California	during	2	28	2014	0		0		0		0		0		0		3		0		1		2		0		0		0		0		0		0		1		1
	B4	Operation 2	4	3	S	9	9	California	during	2	28	2014	0		0		0		0		0		0		3		0		1		0		0		0		0		0		0		0		1			1
	B5	Operation 2	5	2	A	6	6	California	during	2	28	2014	1	4149.4	0		0		0		0		0		0		0		1	16292.4	0		0		0		0		0		0		0		1		1
	B6	Operation 2	6	1	W	4	4	California	during	2	28	2014	0	4773.53	0		0		0		0		2		2		0		1	13859	0		0		0		0		0		0		0		1	1
	B7	Operation 2	7	3	S	9	9	California	during	2	28	2014	0		0		0		0		0		0		0		0		1		0		0		0		0		0		0		0		1			1
	B8	Operation 2	8	2	A	8	8	California	during	2	28	2014	1		0		0		0		0		1		0		0		1		0		0		0		0		0		0		0		1		1
	B9	Operation 2	9	3	S	9	9	California	during	2	28	2014	0		0		0		0		0		0		2		0		1		0		0		0		0		0		0		0		1			1
	B10	Operation 2	10	3	S	10	10	California	during	2	28	2014	2		0		0		0		0		0		0		0		2		0		0		0		0		0		0		0		1			1
	B11	Operation 2	11	2	A	8	8	California	during	2	28	2014	2		0		0		0		0		0		3		0		0		0		0		0		0		0		0		0		1		1
	B12	Operation 2	12	3	S	9	9	California	during	2	28	2014	1		0		0		0		0		0		0		0		0		0		0		0		0		0		0		0		1			1
	B13	Operation 2	13	2	A	7	7	California	during	2	28	2014	0		0		0		0		0		0		0		0		0		0		0		0		0		0		0		0		1		1
	B14	Operation 2	14	3	S	10	10	California	during	2	28	2014	2		0		0		0		0		0		0		0		3		0		0		0		0		0		0		0		1			1
	B15	Operation 2	15	3	S	10	10	California	during	2	28	2014	1	1811.88	0		0		0		0		0		0		0		1	24829.8	0		0		0		0		0		0		0		1			1
	B16	Operation 2	16	1	W	5	5	California	during	2	28	2014	2	3780.75	0		0		0		0		0		0		0		2	29899.9	0		0		0		0		0		0		0		1	1
	B17	Operation 2	17	2	A	8	8	California	during	2	28	2014	1		NA		NA		0		0		0		0		0		0		0		0		0		0		0		0		0		1		1
	B18	Operation 2	18	0	D	0	0	California	during	2	28	2014	NA		0		0		NA		NA		NA		NA		NA		NA		NA		NA		NA		NA		NA		NA		NA						1
	B19	Operation 2	19	1	W	4	4	California	during	2	28	2014	1		0		0		0		0		0		1		0		0		0		0		0		0		0		0		0		1	1
	B20	Operation 2	20	3	S	10	10	California	during	2	28	2014	2		0		0		0		0		1		0		0		3		0		0		0		0		0		0		0		1			1
	B21	Operation 2	21	2	A	7	7	California	during	2	28	2014	2		0		0		0		0		0		1		0		2		0		0		0		0		0		0		0		1		1
	B1	Operation 2	1	3	S	9	9	Montana	after	5	20	2014	2	13366.8	0		0		1	1741.78	0		0		0		0	1200	1	19838.4	0		0		0		0		0		0		0		1			1
	B3	Operation 2	3	3	S	9	9	Montana	after	5	20	2014	2		0		0		1		1		0		0		0		2		0		0		0		0		0		0		0		1			1
	B4	Operation 2	4	3	S	9	9	Montana	after	5	20	2014	2		0		0		1		0		0		0		0		1		0		0		0		0		0		0		0		1			1
	B5	Operation 2	5	3	S	9	9	Montana	after	5	20	2014	1	5081.8	0		0		3	610152	0		3		0		0		3	6.59172e+08	0		0		0		0		0		0		0		1			1
	B6	Operation 2	6	2	A	7	7	Montana	after	5	20	2014	1	6948.08	0		0		3	2.08294e+06	0		2		0		1		3	3.43492e+06	1		0		0		0		0		0		0		1		1
	B7	Operation 2	7	3	S	9	9	Montana	after	5	20	2014	1		0		0		1		0		0		0		0		2		0		0		0		0		0		0		0		1			1
	B8	Operation 2	8	3	S	9	9	Montana	after	5	20	2014	2		0		0		2		0		0		0		0		3		1		0		0		0		0		0		0		1			1
	B9	Operation 2	9	2	A	8	8	Montana	after	5	20	2014	1		0		0		2		0		0		0		1		3		2		0		0		0		0		0		0		1		1
	B10	Operation 2	10	3	S	9	9	Montana	after	5	20	2014	1		0		0		2		0		0		0		0		1		1		0		0		0		0		0		0		1			1
	B11	Operation 2	11	2	A	8	8	Montana	after	5	20	2014	NA		NA		NA		NA		NA		NA		NA		NA		NA		NA		NA		NA		NA		NA		NA		NA		1		1
	B12	Operation 2	12	3	S	9	9	Montana	after	5	20	2014	0		0		0		0		0		0		0		1		1		0		0		0		0		0		0		0		1			1
	B13	Operation 2	13	3	S	9	9	Montana	after	5	20	2014	1		0		0		1		0		0		0		0		3		0		0		0		0		0		0		0		1			1
	B14	Operation 2	14	3	S	9	9	Montana	after	5	20	2014	1		0		0		2		0		0		0		1		3		1		0		0		0		0		0		0		1			1
	B15	Operation 2	15	2	A	8	8	Montana	after	5	20	2014	1	4745.65	0		0		2		0		0		1		1		2	151652	0		0		0		0		0		0		0		1		1
	B16	Operation 2	16	3	S	9	9	Montana	after	5	20	2014	1	6901.59	0		0		2	2682.05	0		0		0		1		3	4.96776e+08	2		0		0		0		0		0		0		1			1
	B17	Operation 2	17	3	S	9	9	Montana	after	5	20	2014	1		0		0		2		1		0		0		0		3		1		0		0		0		0		0		0		1			1
	B22	Operation 2	18	2	A	7	7	Montana	after	5	20	2014	NA		NA		NA		NA		NA		NA		NA		NA		NA		NA		NA		NA		NA		NA		NA		NA		1		1
	B19	Operation 2	19	3	S	9	9	Montana	after	5	20	2014	NA		NA		NA		NA		NA		NA		NA		NA		NA		NA		NA		NA		NA		NA		NA		NA		1			1
	B20	Operation 2	20	3	S	9	9	Montana	after	5	20	2014	NA		NA		NA		NA		NA		NA		NA		NA		NA		NA		NA		NA		NA		NA		NA		NA		1			1
	B21	Operation 2	21	3	S	9	9	Montana	after	5	20	2014	2		0		0		2		0		2		2		0		3		0		0		0		0		0		0		0		1			1
	B1	Operation 2	1	3	S	9	9	Montana	after2	6	19	2014	1	7320.97	0		0		0		0		0		3		0		3	7.19936e+06	3		1		0		0		0		0		0		1			1
	B3	Operation 2	3	3	S	9	9	Montana	after2	6	19	2014	1		0		0		2		0		0		1		0		1		0		1		0		0		0		0		0		1			1
	B4	Operation 2	4	3	S	9	9	Montana	after2	6	19	2014	1		0		0		2		0		0		1		0		1		0		1		0		0		0		0		0		1			1
	B5	Operation 2	5	3	S	9	9	Montana	after2	6	19	2014	2	5.06408e+06	0		0		2	2366.49	0		0		1		3	1234873493	2	70588.1	3		3		0		0		0		0		0		1			1
	B6	Operation 2	6	3	S	9	9	Montana	after2	6	19	2014	1	8443.04	0		0		2	5696.13	0		0		1		0		1	72770.4	0		2		0		0		2		0		0		1			1
	B7	Operation 2	7	1	W	5	5	Montana	after2	6	19	2014	1		0		0		2		0		0		1		0		1		0		0		0		0		0		0		0		1	1
	B8	Operation 2	8	3	S	9	9	Montana	after2	6	19	2014	1		0		0		2		0		0		3		0		1		0		0		0		0		0		0		0		1			1
	B9	Operation 2	9	3	S	9	9	Montana	after2	6	19	2014	1		0		0		2		0		0		3		0		3		0		0		0		0		0		0		0		1			1
	B10	Operation 2	10	3	S	9	9	Montana	after2	6	19	2014	1		0		0		1		0		0		3		0		1		0		0		0		0		0		0		0		1			1
	B11	Operation 2	11	2	A	7	7	Montana	after2	6	19	2014	1		0		0		3		0		0		1		0		1		0		0		0		0		0		0		0		1		1
	B12	Operation 2	12	3	S	9	9	Montana	after2	6	19	2014	1		0		0		3		0		0		1		0		1		0		0		0		0		0		0		0		1			1
	B13	Operation 2	13	3	S	9	9	Montana	after2	6	19	2014	1		0		0		0		0		0		1		0		3		0		0		0		0		0		0		0		1			1
	B14	Operation 2	14	3	S	9	9	Montana	after2	6	19	2014	1		0		0		0		0		0		1		3		3		3		0		0		0		0		0		0		1			1
	B15	Operation 2	15	3	S	9	9	Montana	after2	6	19	2014	1	16390.2	0		0		0		0		0		3		0		3	1.49948e+07	0		2		0		0		0		0		0		1			1
	B16	Operation 2	16	1	W	4	4	Montana	after2	6	19	2014	1	16942.4	0		0		0		0		0		1		0		3	4.49169e+09	0		0		0		0		0		0		0		1	1
	B17	Operation 2	17	3	S	9	9	Montana	after2	6	19	2014	1		0		0		3		0		0		3		0		2		0		0		0		0		0		0		0		1			1
	B22	Operation 2	18	2	A	8	8	Montana	after2	6	19	2014	0		0		0		2		0		0		3		0		2		0		0		0		0		0		0		0		1		1
	B19	Operation 2	19	2	A	8	8	Montana	after2	6	19	2014	1		0		0		1		0		0		3		0		1		0		0		0		0		0		0		0		1		1
	B20	Operation 2	20	3	S	9	9	Montana	after2	6	19	2014	1		0		0		1		0		0		1		0		3		0		0		0		0		0		0		0		1			1
	B21	Operation 2	21	3	S	9	9	Montana	after2	6	19	2014	1		0		0		2		0		0		3		0		3		0		0		0		0		0		0		0		1			1
	A7	Operation 1	7	3	S	12	12	Montana	before	12	3	2013	2	2680.36	0		0		0	2873.42	0		0		0		0	1067	0		0		0		0		0		0		0		0		1			1
	A8	Operation 1	8	3	S	10	10	Montana	before	12	3	2013	2	6455.83	0		0		0	1757.32	0		0		0		1	630	0		0		0		0		0		0		0		0		1			1
	A9	Operation 1	9	3	S	10	10	Montana	before	12	3	2013	2		0		1		0		0		0		0		0		0		0		0		0		0		0		0		0		1			1
	A10	Operation 1	10	3	S	9	9	Montana	before	12	3	2013	1		0		1		0		0		0		0		0		0		0		0		0		0		0		0		0		1			1
	A11	Operation 1	11	3	S	10	10	Montana	before	12	3	2013	2		0		0		2		0		0		0		0		0		0		0		0		0		0		0		0		1			1
	A12	Operation 1	12	2	A	7	7	Montana	before	12	3	2013	1		0		0		2		0		0		0		0		0		0		0		0		0		0		0		0		1		1
	A13	Operation 1	13	3	S	10	12.5	Montana	before	12	3	2013	0		0		0		0		0		0		0		0		0		0		0		0		0		0		0		0		1			1
	A14	Operation 1	14	2	A	8	10	Montana	before	12	3	2013	0		0		0		1		0		0		0		0		0		0		0		0		0		0		0		0		1		1
	A15	Operation 1	15	3	S	10	12.5	Montana	before	12	3	2013	1		0		0		0		0		0		0		0		0		0		0		0		0		0		0		0		1			1
	A16	Operation 1	16	3	S	10	10	Montana	before	12	3	2013	0		0		0		0		0		0		0		0		0		0		0		0		0		0		0		0		1			1
	A17	Operation 1	17	2	A	8	8	Montana	before	12	3	2013	2		0		0		0		0		0		0		0		0		0		0		0		0		0		0		0		1		1
	A18	Operation 1	18	3	S	12	12	Montana	before	12	3	2013	2		0		0		3		0		0		0		0		0		0		0		0		0		0		0		0		1			1
	A19	Operation 1	19	1	W	6	6	Montana	before	12	3	2013	1		0		0		0		0		1		0		0		0		0		0		0		0		0		0		0		1	1
	A20	Operation 1	20	1	W	6	6	Montana	before	12	3	2013	0	3371.86	0		0		0		0		0		0		0	1456	0		0		0		0		0		0		0		0		1	1
	A21	Operation 1	21	1	W	4	4	Montana	before	12	3	2013	0	3138.83	0		0		0		0		0		0		0	936	0		0		0		0		0		0		0		0		1	1
	A22	Operation 1	22	1	W	4	4	Montana	before	12	3	2013	0	3627.32	0		0		0		0		0		0		0	721	0		0		0		0		0		0		0		0		1	1
	A23	Operation 1	23	2	A	8	8	Montana	before	12	3	2013	3		0		0		1		0		0		0		0		0		0		0		0		0		0		0		0		1		1
	A24	Operation 1	24	3	S	10	10	Montana	before	12	3	2013	1		0		0		0		0		0		0		0		0		0		0		0		0		0		0		0		1			1
	A25	Operation 1	25	1	W	5	5	Montana	before	12	3	2013	0		0		0		0		0		1		0		0		0		0		0		0		0		0		0		0		1	1
	A7	Operation 1	7	3	S	10	10	California	during	2	1	2014	2	2080.04	0		0		0		1		0		0		0	1047	0		0		0		0		0		0		0		0		1			1
	A8	Operation 1	8	2	A	7	7	California	during	2	1	2014	2	3221.12	0		0		0		0		0		0		0	580	0		0		0		0		0		0		0		0		1		1
	A9	Operation 1	9	2	A	8	8	California	during	2	1	2014	2		0		0		0		0		0		0		1		0		0		0		0		0		0		0		0		1		1
	A10	Operation 1	10	3	S	9	9	California	during	2	1	2014	1		0		0		0		0		0		0		0		0		0		0		0		0		0		0		0		1			1
	A11	Operation 1	11	2	A	8	8	California	during	2	1	2014	1		0		0		0		0		0		0		1		0		0		0		0		0		0		0		0		1		1
	A12	Operation 1	12	2	A	7	7	California	during	2	1	2014	1		0		0		0		0		0		0		0		0		0		0		0		0		0		0		0		1		1
	A13	Operation 1	13	3	S	8	10	California	during	2	1	2014	1		0		0		0		0		0		1		1		0		0		0		0		0		0		0		0		1			1
	A14	Operation 1	14	2	A	5	6.25	California	during	2	1	2014	0		0		0		0		0		0		0		0		0		0		0		0		0		0		0		0		1		1
	A15	Operation 1	15	2	A	8	10	California	during	2	1	2014	0		0		0		0		0		0		0		0		0		0		0		0		0		0		0		0		1		1
	A16	Operation 1	16	1	W	5	5	California	during	2	1	2014	0		0		0		0		0		0		1		1		0		0		0		0		0		0		0		0		1	1
	A17	Operation 1	17	1	W	3	3	California	during	2	1	2014	0		0		0		0		0		0		1		0		0		0		0		0		0		0		0		0		1	1
	A18	Operation 1	18	1	W	5	5	California	during	2	1	2014	0		0		0		0		0		0		0		0		0		0		0		0		0		0		0		0		1	1
	A19	Operation 1	19	1	W	5	5	California	during	2	1	2014	0		0		0		0		0		0		0		0		0		0		0		0		0		0		0		0		1	1
	A20	Operation 1	20	1	W	5	5	California	during	2	1	2014	0	3135.32	0		0		0		0		0		1		1	1746	0		0		0		0		0		0		0		0		1	1
	A21	Operation 1	21	0	D	0	0	California	during	2	1	2014	NA		NA		NA		NA		NA		NA		NA		NA		NA		NA		NA		NA		NA		NA		NA		NA						1
	A22	Operation 1	22	0	D	0	0	California	during	2	1	2014	NA		NA		NA		NA		NA		NA		NA		NA		NA		NA		NA		NA		NA		NA		NA		NA						1
	A23	Operation 1	23	2	A	5	5	California	during	2	1	2014	0		0		0		0		0		0		0		0		0		0		0		0		0		0		0		0		1		1
	A24	Operation 1	24	0	D	0	0	California	during	2	1	2014	NA		NA		NA		NA		NA		NA		NA		NA		NA		NA		NA		NA		NA		NA		NA		NA						1
	A25	Operation 1	25	1	W	3	3	California	during	2	1	2014	0		0		0		0		0		0		0		0		0		0		0		0		0		0		0		0		1	1
	A7	Operation 1	7	3	S	15	15	Montana	after	4	1	2014	0		0		1		0		0		1		1		0		1	138665	0		0		0		0		0		0		0		1			1
	A8	Operation 1	8	0	D	0	0	Montana	after	4	1	2014	NA		NA		NA		NA		NA		NA		NA		NA		NA		NA		NA		NA		NA		NA		NA		NA						1
	A9	Operation 1	9	1	W	10	10	Montana	after	4	1	2014	0		0		1		0		0		1		3		0		1		0		0		0		0		0		0		0		1	1
	A10	Operation 1	10	2	A	13	13	Montana	after	4	1	2014	0		0		1		0		0		1		1		0		1		0		0		0		0		0		0		0		1		1
	A11	Operation 1	11	1	W	8	8	Montana	after	4	1	2014	2		0		1		0		0		1		2		0		1		0		0		0		0		0		0		0		1	1
	A12	Operation 1	12	3	S	12	12	Montana	after	4	1	2014	3		0		1		1		0		3		3		0		1		0		0		0		0		0		0		0		1			1
	A13	Operation 1	13	3	S	15	18.75	Montana	after	4	1	2014	0		0		1		1		0		3		1		0		1		0		0		0		0		0		0		0		1			1
	A14	Operation 1	14	3	S	14	17.5	Montana	after	4	1	2014	2		0		1		3		0		1		2		0		1		0		0		0		0		0		0		0		1			1
	A15	Operation 1	15	3	S	14	17.5	Montana	after	4	1	2014	2		0		1		1		0		1		3		0		1		0		0		0		0		0		0		0		1			1
	A16	Operation 1	16	2	A	11	11	Montana	after	4	1	2014	3		0		1		1		0		2		3		0		1		0		0		0		0		0		0		0		1		1
	A17	Operation 1	17	1	W	10	10	Montana	after	4	1	2014	3		0		1		0		0		1		1		0		1		0		0		0		0		0		0		0		1	1
	A18	Operation 1	18	3	S	13	13	Montana	after	4	1	2014	1		0		2		1		0		0		3		0		1		0		0		0		0		0		0		0		1			1
	A19	Operation 1	19	1	W	10	10	Montana	after	4	1	2014	2		0		1		1		0		2		2		0		1		0		0		0		0		0		0		0		1	1
	A20	Operation 1	20	1	W	7	7	Montana	after	4	1	2014	1		0		1		0		0		2		2		0		2		0		0		0		0		0		0		0		1	1
	A23	Operation 1	23	NA	NA	NA	NA	Montana	after	4	1	2014	NA		NA		NA		NA		NA		NA		NA		NA		NA		NA		NA		NA		NA		NA		NA		NA
	A25	Operation 1	25	2	A	11	11	Montana	after	4	1	2014	1		0		1		0		0		1		3		0		1		0		0		0		0		0		0		0		1		1
	A7	Operation 1	7	2	A	16	16	Montana	after2	6	25	2014	3	48757.9	0		0		2	0	0		0		2		0		1	14322.3	0		0		0		0		0		0		0		1		1
	A9	Operation 1	9	3	S	19	19	Montana	after2	6	25	2014	1		0		1		0		0		0		2		3		1		0		0		0		0		0		0		0		1			1
	A10	Operation 1	10	1	W	12	12	Montana	after2	6	25	2014	2		0		0		0		0		0		0		0		1		0		0		0		0		0		0		0		1	1
	A11	Operation 1	11	3	S	20	20	Montana	after2	6	25	2014	1		0		1		0		0		0		2		0		1		0		0		0		0		0		0		0		1			1
	A12	Operation 1	12	1	W	13	13	Montana	after2	6	25	2014	2		0		0		0		0		0		0		0		1		0		0		0		0		0		0		0		1	1
	A13	Operation 1	13	NA	NA	NA	NA	Montana	after2	6	25	2014	NA		NA		NA		NA		NA		NA		NA		NA		NA		NA		NA		NA		NA		NA		NA		NA
	A14	Operation 1	14	NA	NA	NA	NA	Montana	after2	6	25	2014	NA		NA		NA		NA		NA		NA		NA		NA		NA		NA		NA		NA		NA		NA		NA		NA
	A15	Operation 1	15	2	A	19	23.75	Montana	after2	6	25	2014	2		0		2		0		0		0		0		0		1		0		0		0		0		0		0		0		1		1
	A16	Operation 1	16	NA	NA	NA	NA	Montana	after2	6	25	2014	NA		NA		NA		NA		NA		NA		NA		NA		NA		NA		NA		NA		NA		NA		NA		NA
	A17	Operation 1	17	2	A	16	16	Montana	after2	6	25	2014	0		0		0		1		0		0		0		0		1		0		0		0		0		0		0		0		1		1
	A18	Operation 1	18	NA	NA	NA	NA	Montana	after2	6	25	2014	NA		NA		NA		NA		NA		NA		NA		NA		NA		NA		NA		NA		NA		NA		NA		NA
	A19	Operation 1	19	2	A	16	16	Montana	after2	6	25	2014	3		0		0		2		0		0		0		3		1		0		0		0		0		0		0		0		1		1
	A20	Operation 1	20	2	A	18	18	Montana	after2	6	25	2014	1	cDNA?	0		0		2		0		0		3		0		1		0		0		0		0		0		0		0		1		1
	A23	Operation 1	23	3	S	21	21	Montana	after2	6	25	2014	2		0		2		0		0		0		1		0		1		0		0		0		0		0		0		0		1			1
	A25	Operation 1	25	NA	NA	NA	NA	Montana	after2	6	25	2014	NA		NA		NA		NA		NA		NA		NA		NA		NA		NA		NA		NA		NA		NA		NA		NA
																																													180	41	56	83	8
[truncated: 1 more columns]
